# Supplementary material for: Characterizing temporal and global host innate immune responses against SARS-CoV-1 and -2 infection in pathologically relevant human lung epithelial cells
Source: PLoS One. 2025 Jan 28;20(1):e0317921. doi: 10.1371/journal.pone.0317921 (PMC11774383; doi:10.1371/journal.pone.0317921)
Supplement: S1 Table — All primers were purchased from Integrated DNA Technologies. (XLSX) [file pone.0317921.s001.xlsx]

## Sheet: Sheet1
Name	5'-3' sequence
Hu BST2 For	CGC AAT GTC ACC CAT CTC CT
Hu BST2 Rev	GCC ATT AGG GCC ATC ACA GT
Hu ZBP1 For	TGC CAA GTC TCT CCG ACT CC
Hu ZBP1 Rev	ATT CTT TGT TCA AGG TGG CCT TCT C
Hu CXCL11 For	CAA GGC TTC CCC ATG TTC A
Hu CXCL11 Rev	CCA CTT TCA CTG CTT TTA CCC C
Hu IFITM1 For	GGG CAT CCT CAT GAC CAT TGG A
Hu IFITM1 Rev	GGC TAC TAG TAA CCC CGT TTT TCC TG
Hu 18S For	CTA CCA CAT CCA AGG AAG CA
Hu 18S Rev	TTT TTC GTC ACT ACC TCC CCG
