# Supplementary material for: Characterizing temporal and global host innate immune responses against SARS-CoV-1 and -2 infection in pathologically relevant human lung epithelial cells
Source: PLoS One. 2025 Jan 28;20(1):e0317921. doi: 10.1371/journal.pone.0317921 (PMC11774383; doi:10.1371/journal.pone.0317921)
Supplement: S2 Table — Canonical pathways and genes selected following IPA analysis at 12, 24, and 48 hpi. Genes found at multiple time points (“Overlapping Genes”) were then extracted. (XLSX) [file pone.0317921.s002.xlsx]

## Sheet: 12 hpi
SARS-CoV-1 vs Mock, 12 hpi
Ingenuity Canonical Pathways	Molecules
FcγRIIB Signaling in B Lymphocytes	CACNA1A,CACNA2D2
Th1 and Th2 Activation Pathway	CCR1,KLRD1
IL-10 Signaling	CCR1
Crosstalk between Dendritic Cells and Natural Killer Cells	KLRD1		Molecules
PD-1, PD-L1 cancer immunotherapy pathway	PDCD1LG2		CACNA1A
CDK5 Signaling	CACNA1A		CACNA2D2
Th1 Pathway	KLRD1		CCR1
Th2 Pathway	CCR1		KLRD1
CCR5 Signaling in Macrophages	CACNA1A,CACNA2D2		PDCD1LG2
Phagosome Maturation	SNAP25		SNAP25
PKCθ Signaling in T Lymphocytes	CACNA1A,CACNA2D2		MTMR7
Granulocyte Adhesion and Diapedesis	CCR1		EYA2
3-phosphoinositide Degradation	MTMR7
D-myo-inositol-5-phosphate Metabolism	MTMR7
Natural Killer Cell Signaling	KLRD1
3-phosphoinositide Biosynthesis	MTMR7
Superpathway of Inositol Phosphate Compounds	MTMR7
Protein Kinase A Signaling	EYA2
T Cell Exhaustion Signaling Pathway	PDCD1LG2

## Sheet: 24 hpi
SARS-CoV-1 vs Mock, 24 hpi
Ingenuity Canonical Pathways	Molecules			Molecules
Role of MAPK Signaling in the Pathogenesis of Influenza	CXCL10,IFNB1,PLA2G7,RASD1			CXCL10
Role of MAPK Signaling in Inhibiting the Pathogenesis of Influenza	CXCL10,IFNB1,PLA2G7			IFNB1
Role of Hypercytokinemia/hyperchemokinemia in the Pathogenesis of Influenza	CXCL10,IFNB1,OAS2			PLA2G7
IL-17A Signaling in Gastric Cells	CXCL10,CXCL11			RASD1
Neuroinflammation Signaling Pathway	CRP,CXCL10,HLA-G,IFNB1			OAS2
Phagosome Formation	ADGRG5,DRD1,GPR65,PLA2G7,RASD1			CXCL11
Crosstalk between Dendritic Cells and Natural Killer Cells	HLA-G,IFNB1			CRP
Virus Entry via Endocytic Pathways	HLA-G,RASD1			HLA-G
Role of MAPK Signaling in Promoting the Pathogenesis of Influenza	PLA2G7,RASD1			ADGRG5
CDK5 Signaling	DRD1,RASD1			DRD1
MSP-RON Signaling In Macrophages Pathway	ARG1,RASD1			GPR65
IL-15 Production	IFNB1,LTK			ARG1
IL-6 Signaling	CRP,RASD1			LTK
Role of Pattern Recognition Receptors in Recognition of Bacteria and Viruses	IFNB1,OAS2			CCL22
Role of Lipids/Lipid Rafts in the Pathogenesis of Influenza	IFNB1			PRG2
IL-17 Signaling	CCL22,RASD1			HSPA12A
Role of JAK1, JAK2 and TYK2 in Interferon Signaling	IFNB1			PRKG1
Endothelin-1 Signaling	PLA2G7,RASD1
Natural Killer Cell Signaling	HLA-G,RASD1
Coronavirus Pathogenesis Pathway	IFNB1,OAS2
Airway Inflammation in Asthma	PRG2
Interferon Signaling	IFNB1
Antigen Presentation Pathway	HLA-G
Role of RIG1-like Receptors in Antiviral Innate Immunity	IFNB1
Role of IL-17F in Allergic Inflammatory Airway Diseases	CXCL10
UVC-Induced MAPK Signaling	RASD1
Protein Ubiquitination Pathway	HLA-G,HSPA12A
Oxytocin Signaling Pathway	PRKG1,RASD1
Role of Cytokines in Mediating Communication between Immune Cells	IFNB1
Retinoic acid Mediated Apoptosis Signaling	IFNB1
IL-2 Signaling	RASD1
Activation of IRF by Cytosolic Pattern Recognition Receptors	IFNB1
Role of PI3K/AKT Signaling in the Pathogenesis of Influenza	IFNB1
Role of JAK1 and JAK3 in γc Cytokine Signaling	RASD1
Agrin Interactions at Neuromuscular Junction	RASD1
GM-CSF Signaling	RASD1
NF-κB Activation by Viruses	RASD1
Role of WNT/GSK-3β Signaling in the Pathogenesis of Influenza	IFNB1
IL-3 Signaling	RASD1
Chemokine Signaling	RASD1
FLT3 Signaling in Hematopoietic Progenitor Cells	RASD1
JAK/STAT Signaling	RASD1
VEGF Family Ligand-Receptor Interactions	RASD1
FcγRIIB Signaling in B Lymphocytes	RASD1
LPS-stimulated MAPK Signaling	RASD1
PDGF Signaling	RASD1
IL-4 Signaling	RASD1
TGF-β Signaling	RASD1
UVA-Induced MAPK Signaling	RASD1
VEGF Signaling	RASD1
Apoptosis Signaling	RASD1
PD-1, PD-L1 cancer immunotherapy pathway	HLA-G
IL-13 Signaling Pathway	ARG1
Fc Epsilon RI Signaling	RASD1
NGF Signaling	RASD1
G Beta Gamma Signaling	RASD1
CCR3 Signaling in Eosinophils	RASD1
STAT3 Pathway	RASD1
Role of PKR in Interferon Induction and Antiviral Response	IFNB1
PI3K Signaling in B Lymphocytes	RASD1
Communication between Innate and Adaptive Immune Cells	CXCL10,HLA-G,IFNB1
Phagosome Maturation	HLA-G
HMGB1 Signaling	RASD1
CXCR4 Signaling	RASD1
T Cell Exhaustion Signaling Pathway	HLA-G,RASD1
Regulation of eIF4 and p70S6K Signaling	RASD1
Dendritic Cell Maturation	HLA-G,IFNB1
GNRH Signaling	RASD1
PI3K/AKT Signaling	RASD1
ID1 Signaling Pathway	RASD1
T Cell Receptor Signaling	HLA-G,RASD1
HIF1α Signaling	RASD1
IL-8 Signaling	RASD1
mTOR Signaling	RASD1
Integrin Signaling	RASD1
Systemic Lupus Erythematosus In T Cell Signaling Pathway	HLA-G,RASD1
ERK/MAPK Signaling	RASD1
EIF2 Signaling	RASD1
cAMP-mediated signaling	DRD1
Actin Cytoskeleton Signaling	RASD1
Systemic Lupus Erythematosus In B Cell Signaling Pathway	IFNB1,RASD1
Pulmonary Fibrosis Idiopathic Signaling Pathway	RASD1
Role of Macrophages, Fibroblasts and Endothelial Cells in Rheumatoid Arthritis	RASD1
Cytotoxic T Lymphocyte-mediated Apoptosis of Target Cells	HLA-G
Regulation of IL-2 Expression in Activated and Anergic T Lymphocytes	RASD1
CTLA4 Signaling in Cytotoxic T Lymphocytes	HLA-G
OX40 Signaling Pathway	HLA-G
SAPK/JNK Signaling	RASD1
NUR77 Signaling in T Lymphocytes	HLA-G
IL-15 Signaling	RASD1
Role of NFAT in Regulation of the Immune Response	RASD1
PKCθ Signaling in T Lymphocytes	RASD1
B Cell Receptor Signaling	RASD1
NF-κB Signaling	RASD1

## Sheet: 48 hpi
SARS-CoV-1 vs Mock, 48 hpi
Ingenuity Canonical Pathways	Molecules
Role of Hypercytokinemia/hyperchemokinemia in the Pathogenesis of Influenza	CCL5,CXCL10,DDX58,EIF2AK2,IFIT2,IFIT3,IFNB1,IFNL1,IFNL2,IFNL3,IL1A,IL6,IRF7,ISG15,MX1,OAS1,OAS2,OAS3,RSAD2,STAT1,STAT2,TLR4,TNF
Interferon Signaling	IFI35,IFI6,IFIT1,IFIT3,IFITM1,IFITM2,IFITM3,IFNB1,ISG15, MX1,OAS1,SOCS1,STAT1,STAT2,TAP1
Activation of IRF by Cytosolic Pattern Recognition Receptors	DDX58,DHX58,IFIH1,IFIT2,IFNB1,IL6,IRF7,ISG15,JUN,NFKBIA,STAT1,STAT2,TNF,ZBP1
Role of Pattern Recognition Receptors in Recognition of Bacteria and Viruses	CCL5,CLEC7A,DDX58,EIF2AK2,IFIH1,IFNB1,IL1A,IL6,IRF7,OAS1,OAS2,OAS3,PTX3,TLR4,TNF,TNFSF10,TNFSF13B
Role of MAPK Signaling in Inhibiting the Pathogenesis of Influenza	CCL5,CXCL10,EIF2AK2,IFNB1,IL6,JUN,NFKBIA,PLA2G4C,TLR4,TNF
Role of PKR in Interferon Induction and Antiviral Response	ATF3,DDX58,EIF2AK2,HSPA6,IFIH1,IFNB1,JUN,NFKBIA,STAT1,STAT2,TLR4,TNF
Coronavirus Pathogenesis Pathway	BST2,CCL5,DDX58,IFNB1,IL6,IRF7,JUN,NFKBIA,OAS1,OAS2,OAS3,STAT1,STAT2
Granulocyte Adhesion and Diapedesis	CCL22,CCL5,CCR1,CX3CL1,CXCL10,CXCL11,IL1A,ITGAM,MMP13,NGFR,TNF
Necroptosis Signaling Pathway	EIF2AK2,IFNB1,NGFR,PLA2G4C,STAT1,STAT2,TLR4,TNF,TNFSF10,ZBP1
Role of RIG1-like Receptors in Antiviral Innate Immunity	DDX58,DHX58,IFIH1,IFNB1,IRF7,NFKBIA
Toll-like Receptor Signaling	EIF2AK2,IL1A,JUN,NFKBIA,TLR4,TNF,TNFAIP3
Retinoic acid Mediated Apoptosis Signaling	IFNB1,PARP10,PARP12,PARP14,PARP9,TNFSF10
Pyroptosis Signaling Pathway	GBP1,GBP4,GBP5,IL1A,NGFR,TLR4,TNF			Molecules	IL1A	TLR4	IFIH1	BST2	PARP14	LGALS9	FOSB
Neuroinflammation Signaling Pathway	CCL5,CREB5,CX3CL1,CXCL10,IFNB1,IL6,IRF7,JUN,PLA2G4C,STAT1,TLR4,TNF			CCL5	IL6	TNF	JUN	CCL22	PARP9	RASGRP3	AHRR
Death Receptor Signaling	NFKBIA,PARP10,PARP12,PARP14,PARP9,TNF,TNFSF10			CXCL10	IRF7	IFI35	NFKBIA	CCR1	GBP1	TNFRSF9	HS3ST3B1
IL-10 Signaling	CCR1,IL1A,IL6,JUN,NFKBIA,TNF			DDX58	ISG15	IFI6	ZBP1	CX3CL1	GBP4	NLRC5	TYMP
Wound Healing Signaling Pathway	CCL5,IL1A,IL6,JUN,NFKBIA,NGFR,STAT1,TNF,TNFSF10,TNFSF13B			EIF2AK2	MX1	IFIT1	CLEC7A	CXCL11	GBP5	MT2A	ADORA1
Role of JAK1, JAK2 and TYK2 in Interferon Signaling	IFNB1,SOCS1,STAT1,STAT2			IFIT2	OAS1	IFITM1	PTX3	ITGAM	CREB5	FZD9	NPFFR2
MSP-RON Signaling In Macrophages Pathway	CREB5,ITGAM,JUN,SOCS1,STAT1,TLR4,TNF			IFIT3	OAS2	IFITM2	TNFSF10	MMP13	CD69	SP100	H1-4
Agranulocyte Adhesion and Diapedesis	CCL22,CCL5,CCR1,CX3CL1,CXCL10,CXCL11,IL1A,MMP13,TNF			IFNB1	OAS3	IFITM3	TNFSF13B	NGFR	C4A/C4B	DUSP8	RTEL1
HMGB1 Signaling	IL1A,IL6,JUN,NGFR,TLR4,TNF,TNFSF10,TNFSF13B			IFNL1	RSAD2	SOCS1	PLA2G4C	TNFAIP3	LCN10	PALD1	UBE2L6
Role of Cytokines in Mediating Communication between Immune Cells	IFNB1,IFNL1,IL1A,IL6,TNF			IFNL2	STAT1	TAP1	ATF3	PARP10	DUSP1	PPM1K	USP18
IL-6 Signaling	IL1A,IL6,JUN,NFKBIA,NGFR,SOCS1,TNF			IFNL3	STAT2	DHX58	HSPA6	PARP12	CD274	DRD1	CACNA2D4
Crosstalk between Dendritic Cells and Natural Killer Cells	CD69,IFNB1,IL6,TLR4,TNF,TNFSF10
TNFR2 Signaling	JUN,NFKBIA,TNF,TNFAIP3
Acute Phase Response Signaling	C4A/C4B,IL1A,IL6,JUN,NFKBIA,NGFR,SOCS1,TNF
UVA-Induced MAPK Signaling	JUN,PARP10,PARP12,PARP14,PARP9,STAT1
IL-17 Signaling	CCL22,IL1A,IL6,JUN,MMP13,TNF,TNFSF10,TNFSF13B
Differential Regulation of Cytokine Production in Macrophages and T Helper Cells by IL-17A and IL-17F	CCL5,IL6,TNF
Airway Pathology in Chronic Obstructive Pulmonary Disease	IL1A,IL6,LCN10,TNF,TNFSF10,TNFSF13B
MIF Regulation of Innate Immunity	JUN,NFKBIA,PLA2G4C,TLR4
p38 MAPK Signaling	CREB5,DUSP1,IL1A,PLA2G4C,STAT1,TNF
Role of MAPK Signaling in the Pathogenesis of Influenza	CCL5,CXCL10,IFNB1,PLA2G4C,TNF
JAK/STAT Signaling	IL6,JUN,SOCS1,STAT1,STAT2
Th1 and Th2 Activation Pathway	CCR1,CD274,IL6,JUN,LGALS9,SOCS1,STAT1
Role of IL-17F in Allergic Inflammatory Airway Diseases	CREB5,CXCL10,IL6,MMP13
iNOS Signaling	JUN,NFKBIA,STAT1,TLR4
TNFR1 Signaling	JUN,NFKBIA,TNF,TNFAIP3
Role of JAK family kinases in IL-6-type Cytokine Signaling	IL6,SOCS1,STAT1
Systemic Lupus Erythematosus In B Cell Signaling Pathway	IFIH1,IFIT2,IFIT3,IFNB1,IL1A,IL6,IRF7,ISG15,JUN,RASGRP3,STAT1,STAT2,TNF,TNFSF10,TNFSF13B
PPAR Signaling	IL1A,JUN,NFKBIA,NGFR,TNF
4-1BB Signaling in T Lymphocytes	JUN,NFKBIA,TNFRSF9
MIF-mediated Glucocorticoid Regulation	NFKBIA,PLA2G4C,TLR4
Th1 Pathway	CD274,IL6,LGALS9,SOCS1,STAT1
IL-17A Signaling in Fibroblasts	IL6,JUN,NFKBIA
TREM1 Signaling	IL6,NLRC5,TLR4,TNF
Production of Nitric Oxide and Reactive Oxygen Species in Macrophages	JUN,NFKBIA,NGFR,STAT1,TLR4,TNF
B Cell Activating Factor Signaling	JUN,NFKBIA,TNFSF13B
Oncostatin M Signaling	MMP13,MT2A,STAT1
IL-12 Signaling and Production in Macrophages	JUN,NFKBIA,STAT1,TLR4,TNF
Coronavirus Replication Pathway	IFITM1,IFITM2,IFITM3
Pulmonary Healing Signaling Pathway	FZD9,MMP13,NFKBIA,NGFR,TLR4,TNF
MSP-RON Signaling Pathway	ITGAM,TLR4,TNF
Role of Lipids/Lipid Rafts in the Pathogenesis of Influenza	IFNB1,RSAD2
IL-13 Signaling Pathway	DUSP1,JUN,SOCS1,STAT1
Role of PI3K/AKT Signaling in the Pathogenesis of Influenza	CCL5,IFNB1,NFKBIA
CD40 Signaling	JUN,NFKBIA,TNFAIP3
Neurotrophin/TRK Signaling	CREB5,JUN,NGFR
IL-7 Signaling Pathway	JUN,SOCS1,STAT1
Dendritic Cell Maturation	CREB5,IFNB1,IL1A,IL6,NFKBIA,NGFR,STAT1,STAT2,TLR4,TNF
PI3K Signaling in B Lymphocytes	ATF3,JUN,NFKBIA,TLR4
Role of JAK2 in Hormone-like Cytokine Signaling	SOCS1,STAT1
IL-9 Signaling	STAT1,TNF
Autophagy	CREB5,JUN,NGFR,TLR4,TNF
ERK/MAPK Signaling	CREB5,DUSP1,ITGAM,PLA2G4C,STAT1
Antigen Presentation Pathway	NLRC5,TAP1
IL-1 Signaling	IL1A,JUN,NFKBIA
April Mediated Signaling	JUN,NFKBIA
Sumoylation Pathway	JUN,NFKBIA,SP100
IL-23 Signaling Pathway	NFKBIA,TNF
PD-1, PD-L1 cancer immunotherapy pathway	CD274,NGFR,TNF
D-myo-inositol (1,4,5,6)-Tetrakisphosphate Biosynthesis	DUSP1,DUSP8,PALD1,PPM1K
D-myo-inositol (3,4,5,6)-tetrakisphosphate Biosynthesis	DUSP1,DUSP8,PALD1,PPM1K
MYC Mediated Apoptosis Signaling	NGFR,TNF
Role of MAPK Signaling in Promoting the Pathogenesis of Influenza	JUN,NFKBIA,PLA2G4C
CDK5 Signaling	DRD1,FOSB,NGFR
3-phosphoinositide Degradation	DUSP1,DUSP8,PALD1,PPM1K
EGF Signaling	JUN,STAT1
CD27 Signaling in Lymphocytes	JUN,NFKBIA
IL-15 Production	IFNB1,IL6,STAT1
IL-2 Signaling	JUN,SOCS1
3-phosphoinositide Biosynthesis	DUSP1,DUSP8,PALD1,PPM1K
Xenobiotic Metabolism Signaling	AHRR,HS3ST3B1,IL1A,IL6,TNF
HIF1α Signaling	HSPA6,IL6,JUN,MMP13
STAT3 Pathway	IL1A,NGFR,SOCS1
WNT/Ca+ pathway	CREB5,FZD9
NF-κB Signaling	EIF2AK2,IL1A,NFKBIA,NGFR,TLR4,TNF,TNFAIP3,TNFSF13B
IL-17A Signaling in Airway Cells	IL6,NFKBIA
Glycogen Degradation III	TYMP
Role of JAK1 and JAK3 in γc Cytokine Signaling	SOCS1,STAT1
Phagosome Formation	ADORA1,CCR1,CLEC7A,DRD1,FZD9,ITGAM,NPFFR2,PLA2G4C,TLR4
Protein Kinase A Signaling	CREB5,DUSP1,DUSP8,H1-4,NFKBIA,NGFR
Pulmonary Fibrosis Idiopathic Signaling Pathway	FZD9,IL6,JUN,MMP13,RTEL1
NF-κB Activation by Viruses	EIF2AK2,NFKBIA
Role of WNT/GSK-3β Signaling in the Pathogenesis of Influenza	FZD9,IFNB1
IL-3 Signaling	JUN,STAT1
Chemokine Signaling	CCL5,JUN
Inflammasome pathway	TLR4
IL-22 Signaling	STAT1
TGF-β Signaling	IRF7,JUN
Protein Ubiquitination Pathway	HSPA6,TAP1,UBE2L6,USP18
IL-8 Signaling	ITGAM,JUN,NFKBIA
NGF Signaling	CREB5,NGFR
TWEAK Signaling	NFKBIA
Inhibition of Matrix Metalloproteases	MMP13
Th2 Pathway	CCR1,JUN
PFKFB4 Signaling Pathway	CREB5
T Cell Exhaustion Signaling Pathway	CD274,IL6,JUN,LGALS9,STAT1,STAT2
UVC-Induced MAPK Signaling	JUN
UVB-Induced MAPK Signaling	JUN
TEC Kinase Signaling	ITGAM,STAT1,STAT2,TLR4,TNF,TNFSF10
FAT10 Signaling Pathway	TNF
CNTF Signaling	STAT1
GM-CSF Signaling	STAT1
Leukocyte Extravasation Signaling	ITGAM,MMP13
Natural Killer Cell Signaling	HSPA6,TNFSF10
PI3K/AKT Signaling	ITGAM,NFKBIA
Adrenomedullin signaling pathway	IL1A,TNF
VEGF Family Ligand-Receptor Interactions	PLA2G4C
PEDF Signaling	NFKBIA
FcγRIIB Signaling in B Lymphocytes	CACNA2D4
Communication between Innate and Adaptive Immune Cells	CCL5,CXCL10,IFNB1,IL1A,IL6,TLR4,TNF,TNFSF13B
IL-4 Signaling	SOCS1
T Helper Cell Differentiation	IL6,NGFR,STAT1,TNF
Role of NFAT in Regulation of the Immune Response	JUN,NFKBIA
CCR5 Signaling in Macrophages	CACNA2D4,CCL5,JUN
fMLP Signaling in Neutrophils	NFKBIA
CXCR4 Signaling	JUN
CCR3 Signaling in Eosinophils	PLA2G4C
CD28 Signaling in T Helper Cells	JUN,NFKBIA
ICOS-ICOSL Signaling in T Helper Cells	NFKBIA
Regulation of IL-2 Expression in Activated and Anergic T Lymphocytes	JUN,NFKBIA
NUR77 Signaling in T Lymphocytes	TNFSF10
PKCθ Signaling in T Lymphocytes	CACNA2D4,JUN,NFKBIA
OX40 Signaling Pathway	JUN,NFKBIA
B Cell Receptor Signaling	CREB5,JUN,NFKBIA
T Cell Receptor Signaling	JUN,NFKBIA,TNF
Th17 Activation Pathway	IL6

## Sheet: Overlapping Genes
Genes Related to Immunology and Infectious Diseases
12- and 48-h.p.i.	CCR1
24- and 48-h.p.i.	CCL22	CXCL10	CXCL11
	OAS2	IFNB1	DRD1
