# Supplementary material for: Characterizing temporal and global host innate immune responses against SARS-CoV-1 and -2 infection in pathologically relevant human lung epithelial cells
Source: PLoS One. 2025 Jan 28;20(1):e0317921. doi: 10.1371/journal.pone.0317921 (PMC11774383; doi:10.1371/journal.pone.0317921)
Supplement: S3 Table — Canonical pathways and genes selected following IPA analysis at 12, 24, and 48 hpi. Genes found at multiple time points (“Overlapping Genes”) were then extracted. (XLSX) [file pone.0317921.s003.xlsx]

## Sheet: 12 hpi
SARS-CoV-2 vs Mock, 12 hpi
Canonical Pathways	Molecules
Airway Pathology in Chronic Obstructive Pulmonary Disease	CXCL8,MMP1
Role of Pattern Recognition Receptors in Recognition of Bacteria and Viruses	CXCL8,RELB			Gene
Coronavirus Pathogenesis Pathway	CXCL8,RELB			CXCL8
Role of JAK1, JAK2 and TYK2 in Interferon Signaling	RELB			MMP1
Pulmonary Fibrosis Idiopathic Signaling Pathway	MMP1,RELB			RELB
Role of RIG1-like Receptors in Antiviral Innate Immunity	RELB
Activation of IRF by Cytosolic Pattern Recognition Receptors	RELB
NF-κB Activation by Viruses	RELB
JAK/STAT Signaling	RELB
Role of PKR in Interferon Induction and Antiviral Response	RELB

## Sheet: 24 hpi
SARS-CoV-2 vs Mock, 24 hpi
Ingenuity Canonical Pathways	Molecules
Role of Hypercytokinemia/hyperchemokinemia in the Pathogenesis of Influenza	CXCL10,DDX58,IFIT2,IFIT3,IFNB1,IFNL3,IL12A,IRF7,ISG15,MX1,OAS1,OAS2,OAS3,RSAD2
Interferon Signaling	IFI6,IFIT1,IFIT3,IFITM1,IFNB1,ISG15,MX1,OAS1
Activation of IRF by Cytosolic Pattern Recognition Receptors	DDX58,DHX58,IFIT2,IFNB1,IRF7,ISG15,ZBP1
Role of Pattern Recognition Receptors in Recognition of Bacteria and Viruses	DDX58,IFNB1,IL12A,IRF7,OAS1,OAS2,OAS3			Molecules
Coronavirus Pathogenesis Pathway	BST2,DDX58,IFNB1,IRF7,OAS1,OAS2,OAS3			CXCL10
Role of RIG1-like Receptors in Antiviral Innate Immunity	DDX58,DHX58,IFNB1,IRF7			DDX58
Role of Lipids/Lipid Rafts in the Pathogenesis of Influenza	IFNB1,RSAD2			IFIT2
IL-17A Signaling in Gastric Cells	CXCL10,CXCL11			IFIT3
Airway Inflammation in Asthma	IL12A,PRG2			IFNB1
Role of Cytokines in Mediating Communication between Immune Cells	IFNB1,IL12A			IFNL3
Role of MAPK Signaling in Inhibiting the Pathogenesis of Influenza	CXCL10,IFNB1			IL12A
Systemic Lupus Erythematosus In B Cell Signaling Pathway	IFIT2,IFIT3,IFNB1,IL12A,IRF7,ISG15			IRF7
Role of MAPK Signaling in the Pathogenesis of Influenza	CXCL10,IFNB1			ISG15
Crosstalk between Dendritic Cells and Natural Killer Cells	IFNB1,IL12A			MX1
Differential Regulation of Cytokine Production in Macrophages and T Helper Cells by IL-17A and IL-17F	IL12A			OAS1
Role of PKR in Interferon Induction and Antiviral Response	DDX58,IFNB1			OAS2
Role of JAK1, JAK2 and TYK2 in Interferon Signaling	IFNB1			OAS3
Coronavirus Replication Pathway	IFITM1			RSAD2
Role of IL-17F in Allergic Inflammatory Airway Diseases	CXCL10			IFI6
Retinoic acid Mediated Apoptosis Signaling	IFNB1			IFIT1
Role of PI3K/AKT Signaling in the Pathogenesis of Influenza	IFNB1			IFITM1
Toll-like Receptor Signaling	IL12A			DHX58
FcγRIIB Signaling in B Lymphocytes	CACNA1I			ZBP1
TGF-β Signaling	IRF7			BST2
Airway Pathology in Chronic Obstructive Pulmonary Disease	IL12A			CXCL11
MSP-RON Signaling In Macrophages Pathway	IL12A			PRG2
Th1 Pathway	IL12A			CACNA1I
IL-15 Production	IFNB1			USP18
IL-12 Signaling and Production in Macrophages	IL12A			ADGRG5
Th2 Pathway	IL12A
HMGB1 Signaling	IL12A
Th1 and Th2 Activation Pathway	IL12A
IL-17 Signaling	IL12A
Natural Killer Cell Signaling	IL12A
Gustation Pathway	CACNA1I
Dendritic Cell Maturation	IFNB1,IL12A
Communication between Innate and Adaptive Immune Cells	CXCL10,IFNB1,IL12A
Protein Ubiquitination Pathway	USP18
CCR5 Signaling in Macrophages	CACNA1I
T Helper Cell Differentiation	IL12A
Altered T Cell and B Cell Signaling in Rheumatoid Arthritis	IL12A
PKCθ Signaling in T Lymphocytes	CACNA1I
Phagosome Formation	ADGRG5
Th17 Activation Pathway	IL12A
T Cell Exhaustion Signaling Pathway	IL12A

## Sheet: 48 hpi
SARS-CoV-2 vs Mock, 48 hpi
Ingenuity Canonical Pathways	Molecules
Role of Hypercytokinemia/hyperchemokinemia in the Pathogenesis of Influenza	CASP1,CCL5,CXCL10,DDX58,EIF2AK2,IFIT2,IFIT3,IFNB1,IFNL1,IFNL2,IFNL3,IL12A,IL6,IRF7,IRF9,ISG15,ISG20,MX1,OAS1,OAS2,OAS3,RSAD2,STAT1,STAT2,TLR3
Interferon Signaling	IFI35,IFI6,IFIT1,IFIT3,IFITM1,IFITM2,IFITM3,IFNB1,IRF1,IRF9,ISG15,MX1,OAS1,PSMB8,SOCS1,STAT1,STAT2,TAP1
Antigen Presentation Pathway	CIITA,HLA-B,HLA-C,HLA-DOB,HLA-E,HLA-F,NLRC5,PSMB8,PSMB9,TAP1,TAP2
Activation of IRF by Cytosolic Pattern Recognition Receptors	DDX58,DHX58,IFIH1,IFIT2,IFNB1,IL6,IRF7,IRF9,ISG15,STAT1,STAT2,ZBP1
Role of Pattern Recognition Receptors in Recognition of Bacteria and Viruses	CASP1,CCL5,CLEC7A,DDX58,EIF2AK2,IFIH1,IFNB1,IL12A,IL6,IRF7,OAS1,OAS2,OAS3,TLR3,TNFSF10,TNFSF13B
Coronavirus Pathogenesis Pathway	BST2,CASP1,CCL5,DDX58,E2F2,IFNB1,IL6,IRF7,IRF9,OAS1,OAS2,OAS3,SERPINE1,STAT1,STAT2,TLR3,ZC3HAV1
Crosstalk between Dendritic Cells and Natural Killer Cells	HLA-B,HLA-C,HLA-E,HLA-F,IFNB1,IL12A,IL15RA,IL6,TLR3,TNFSF10
Th1 and Th2 Activation Pathway	CCR1,CD274,CRLF2,HLA-B,HLA-DOB,IL12A,IL18R1,IL6,IRF1,LGALS9,SOCS1,STAT1
Th1 Pathway	CD274,HLA-B,HLA-DOB,IL12A,IL18R1,IL6,IRF1,LGALS9,SOCS1,STAT1
Role of PKR in Interferon Induction and Antiviral Response	CASP1,DDX58,EIF2AK2,IFIH1,IFNB1,IRF1,IRF9,STAT1,STAT2,TLR3
Retinoic acid Mediated Apoptosis Signaling	IFNB1,IRF1,PARP10,PARP12,PARP14,PARP9,TNFSF10				Molecules	IFIT1	HLA-F	TNFSF10	PARP9	MMP13	IL22RA1	PLEKHA4
Role of MAPK Signaling in Inhibiting the Pathogenesis of Influenza	CCL5,CXCL10,EIF2AK2,IFNB1,IL6,PLAAT2,PLAAT4				IRF7	IFIT3	NLRC5	TNFSF13B	CXCL10	IFNL1	PLAC8	CACNA1I
Acute Phase Response Signaling	C1R,C1S,C4A/C4B,CFB,IL6,NGFR,SAA4,SERPINE1,SERPING1,SOCS1				IRF9	IFITM1	PSMB9	BST2	PLAAT2	IL23A	LMO2
Role of RIG1-like Receptors in Antiviral Innate Immunity	DDX58,DHX58,IFIH1,IFNB1,IRF7				ISG15	IFITM2	TAP2	E2F2	PLAAT4	CREB5	MAP2
Role of JAK1, JAK2 and TYK2 in Interferon Signaling	IFNB1,SOCS1,STAT1,STAT2				ISG20	IFITM3	DDX58	SERPINE1	C1R	KLK5	ADGRL3
Granulocyte Adhesion and Diapedesis	ACKR4,CCL22,CCL5,CCR1,CX3CL1,CXCL10,CXCL11,MMP13,NGFR				MX1	IFNB1	DHX58	ZC3HAV1	C1S	UBE2L6	ADORA1
Role of Cytokines in Mediating Communication between Immune Cells	IFNB1,IFNL1,IL12A,IL23A,IL6				OAS1	IRF1	IFIH1	IL15RA	C4A/C4B	USP18	DRD1
MSP-RON Signaling In Macrophages Pathway	CIITA,CREB5,HLA-DOB,IL12A,KLK5,SOCS1,STAT1				OAS2	PSMB8	IFIT2	CCR1	CFB	TUBA1A	MYLK3
Differential Regulation of Cytokine Production in Macrophages and T Helper Cells by IL-17A and IL-17F	CCL5,IL12A,IL6				OAS3	SOCS1	IL6	CD274	NGFR	PIK3AP1	S1PR3
Protein Ubiquitination Pathway	HLA-B,HLA-C,HLA-E,HLA-F,PSMB8,PSMB9,TAP1,TAP2,UBE2L6,USP18				RSAD2	TAP1	ZBP1	CRLF2	SAA4	RASGRP3	SSTR2
Coronavirus Replication Pathway	IFITM1,IFITM2,IFITM3,TUBA1A				STAT1	CIITA	CASP1	IL18R1	SERPING1	COL16A1	PML
TREM1 Signaling	CASP1,CIITA,IL6,NLRC5,TLR3				STAT2	HLA-B	CCL5	LGALS9	ACKR4	KRT6B	SP100
Role of IL-17F in Allergic Inflammatory Airway Diseases	CREB5,CXCL10,IL6,MMP13				TLR3	HLA-C	CLEC7A	PARP10	CCL22	WNT5B	SNAI1
Systemic Lupus Erythematosus In B Cell Signaling Pathway	IFIH1,IFIT2,IFIT3,IFNB1,IL12A,IL6,IRF7,IRF9,ISG15,ISG20,PIK3AP1,PLAAT4,RASGRP3,STAT1,STAT2,TLR3,TNFSF10,TNFSF13B				IFI35	HLA-DOB	EIF2AK2	PARP12	CX3CL1	FLT3LG	CELA3A
Role of MAPK Signaling in the Pathogenesis of Influenza	CCL5,CXCL10,IFNB1,PLAAT2,PLAAT4				IFI6	HLA-E	IL12A	PARP14	CXCL11	PDCD1LG2	TNFRSF9
Wound Healing Signaling Pathway	CCL5,COL16A1,IL12A,IL6,KRT6B,NGFR,STAT1,TNFSF10,TNFSF13B
Role of JAK family kinases in IL-6-type Cytokine Signaling	IL6,SOCS1,STAT1
Death Receptor Signaling	PARP10,PARP12,PARP14,PARP9,TNFSF10
Role of Macrophages, Fibroblasts and Endothelial Cells in Rheumatoid Arthritis	CCL5,CREB5,IL18R1,IL6,MMP13,NGFR,SOCS1,TLR3,TNFSF13B,WNT5B
UVA-Induced MAPK Signaling	PARP10,PARP12,PARP14,PARP9,STAT1
Role of JAK1 and JAK3 in γc Cytokine Signaling	CRLF2,IL15RA,SOCS1,STAT1
Natural Killer Cell Signaling	HLA-B,HLA-C,HLA-E,HLA-F,IL12A,IL18R1,TNFSF10
Dendritic Cell Maturation	CREB5,HLA-B,HLA-C,HLA-DOB,HLA-E,HLA-F,IFNB1,IL12A,IL23A,IL6,NGFR,STAT1,STAT2,TLR3
Phagosome Maturation	HLA-B,HLA-C,HLA-E,HLA-F,TAP1,TUBA1A
Airway Pathology in Chronic Obstructive Pulmonary Disease	IL12A,IL23A,IL6,TNFSF10,TNFSF13B
HMGB1 Signaling	IL12A,IL6,NGFR,SERPINE1,TNFSF10,TNFSF13B
IL-15 Production	FLT3LG,IFNB1,IL6,IRF1,STAT1
JAK/STAT Signaling	IL6,SOCS1,STAT1,STAT2
T Cell Exhaustion Signaling Pathway	CD274,HLA-B,HLA-C,HLA-DOB,HLA-E,HLA-F,IL12A,IL6,IRF9,LGALS9,PDCD1LG2,STAT1,STAT2
STAT3 Pathway	IL15RA,IL18R1,IL22RA1,NGFR,SOCS1
IL-12 Signaling and Production in Macrophages	IL12A,IL23A,IRF1,SAA4,STAT1
Th2 Pathway	CCR1,CRLF2,HLA-B,HLA-DOB,IL12A
IL-17 Signaling	CCL22,IL12A,IL6,MMP13,TNFSF10,TNFSF13B
Primary Immunodeficiency Signaling	CIITA,TAP1,TAP2
Role of Lipids/Lipid Rafts in the Pathogenesis of Influenza	IFNB1,RSAD2
Differential Regulation of Cytokine Production in Intestinal Epithelial Cells by IL-17A and IL-17F	CCL5,IL12A
IL-22 Signaling	IL22RA1,STAT1
Virus Entry via Endocytic Pathways	HLA-B,HLA-C,HLA-E,HLA-F
Role of PI3K/AKT Signaling in the Pathogenesis of Influenza	CCL5,IFNB1,PLAC8
Airway Inflammation in Asthma	IL12A,IL23A
Role of JAK2 in Hormone-like Cytokine Signaling	SOCS1,STAT1
Toll-like Receptor Signaling	EIF2AK2,IL12A,TLR3
BEX2 Signaling Pathway	LMO2,MAP2,NGFR
B Cell Development	HLA-B,HLA-DOB
IL-4 Signaling	HLA-B,HLA-DOB,SOCS1
Phagosome Formation	ACKR4,ADGRL3,ADORA1,CCR1,CLEC7A,DRD1,MYLK3,PLAAT2,PLAAT4,S1PR3,SSTR2,TLR3
Sumoylation Pathway	ISG20,PML,SP100
Role of Osteoblasts, Osteoclasts and Chondrocytes in Rheumatoid Arthritis	IL18R1,IL6,MMP13,NGFR,WNT5B
FAT10 Signaling Pathway	PSMB8,PSMB9
Role of IL-17A in Arthritis	CCL5,MMP13
MSP-RON Signaling Pathway	IL12A,KLK5
Pulmonary Fibrosis Idiopathic Signaling Pathway	COL16A1,IL6,MMP13,SERPINE1,SNAI1,WNT5B
Production of Nitric Oxide and Reactive Oxygen Species in Macrophages	IRF1,NGFR,SAA4,STAT1
IL-6 Signaling	IL6,NGFR,SOCS1
Pulmonary Healing Signaling Pathway	CELA3A,MMP13,NGFR,WNT5B
IL-10 Signaling	CCR1,IL6
Inflammasome pathway	CASP1
Systemic Lupus Erythematosus In T Cell Signaling Pathway	CASP1,CREB5,HLA-B,HLA-C,HLA-DOB,HLA-E,HLA-F,IL23A,IL6,S1PR3
Role of WNT/GSK-3β Signaling in the Pathogenesis of Influenza	IFNB1,WNT5B
IL-7 Signaling Pathway	SOCS1,STAT1
BAG2 Signaling Pathway	PSMB8,PSMB9
TGF-β Signaling	IRF7,SERPINE1
T Helper Cell Differentiation	HLA-B,HLA-DOB,IL12A,IL18R1,IL6,NGFR,STAT1
4-1BB Signaling in T Lymphocytes	TNFRSF9
IL-9 Signaling	STAT1
Altered T Cell and B Cell Signaling in Rheumatoid Arthritis	HLA-B,HLA-DOB,IL12A,IL23A,IL6,TLR3,TNFSF13B
IL-17A Signaling in Fibroblasts	IL6
Role of MAPK Signaling in Promoting the Pathogenesis of Influenza	PLAAT2,PLAAT4
IL-13 Signaling Pathway	SOCS1,STAT1
B Cell Activating Factor Signaling	TNFSF13B
PI3K/AKT Signaling	IL15RA,IL18R1,IL22RA1
ID1 Signaling Pathway	IL6,NGFR,PLAC8
IL-23 Signaling Pathway	IL23A
Ephrin A Signaling	NGFR
HIF1α Signaling	IL6,MMP13,SERPINE1
PI3K Signaling in B Lymphocytes	PIK3AP1,PLEKHA4
IL-2 Signaling	SOCS1
Communication between Innate and Adaptive Immune Cells	CCL5,CXCL10,HLA-B,HLA-C,HLA-E,HLA-F,IFNB1,IL12A,IL6,TLR3,TNFSF13B
IL-17A Signaling in Airway Cells	IL6
NUR77 Signaling in T Lymphocytes	HLA-B,HLA-C,HLA-DOB,HLA-E,HLA-F,TNFSF10
GM-CSF Signaling	STAT1
NF-κB Activation by Viruses	EIF2AK2
IL-3 Signaling	STAT1
Chemokine Signaling	CCL5
FcγRIIB Signaling in B Lymphocytes	CACNA1I
Leukocyte Extravasation Signaling	MMP13
Role of NFAT in Regulation of the Immune Response	HLA-B,HLA-DOB
CCR5 Signaling in Macrophages	CACNA1I,CCL5
Calcium-induced T Lymphocyte Apoptosis	HLA-B,HLA-DOB
Cytotoxic T Lymphocyte-mediated Apoptosis of Target Cells	HLA-B,HLA-C,HLA-E,HLA-F
CTLA4 Signaling in Cytotoxic T Lymphocytes	HLA-B,HLA-C,HLA-E,HLA-F
CD28 Signaling in T Helper Cells	HLA-B,HLA-DOB
IL-15 Signaling	IL15RA
ICOS-ICOSL Signaling in T Helper Cells	HLA-B,HLA-DOB,PLEKHA4
PKCθ Signaling in T Lymphocytes	CACNA1I,HLA-B,HLA-DOB
OX40 Signaling Pathway	HLA-B,HLA-C,HLA-DOB,HLA-E,HLA-F
B Cell Receptor Signaling	CREB5,PIK3AP1
NF-κB Signaling	EIF2AK2,NGFR,TLR3,TNFSF13B
T Cell Receptor Signaling	HLA-B,HLA-C,HLA-DOB,HLA-E,HLA-F
Th17 Activation Pathway	IL12A,IL23A,IL6

## Sheet: Overlapping Genes
24- and 48-h.p.i.
CXCL10	DDX58	IFIT1	IFI6	IL12A
CXCL11	OAS3	OAS2	IFNB1	OAS1
RSAD2	MX1	CACNA1I	DHX58	IFITM1
ISG15	IFIT3	IFIT2	USP18	BST2
ZBP1	IRF7
