# Supplementary material for: Characterizing temporal and global host innate immune responses against SARS-CoV-1 and -2 infection in pathologically relevant human lung epithelial cells
Source: PLoS One. 2025 Jan 28;20(1):e0317921. doi: 10.1371/journal.pone.0317921 (PMC11774383; doi:10.1371/journal.pone.0317921)
Supplement: S4 Table — Canonical pathways and genes selected following IPA analysis at 12, 24, and 48 hpi. Genes found at multiple time points (“Overlapping Genes”) were then extracted. (XLSX) [file pone.0317921.s004.xlsx]

## Sheet: 12 hpi
SARS-CoV-2 vs SARS-CoV-1, 12 hpi
Ingenuity Canonical Pathways	Molecules			Molecules
Pulmonary Fibrosis Idiopathic Signaling Pathway	GLI2			GLI2
Protein Kinase A Signaling	H1-4			H1-4
CCR5 Signaling in Macrophages	CACNA1A			CACNA1A
PKCθ Signaling in T Lymphocytes	CACNA1A

## Sheet: 24 hpi
SARS-CoV-2 vs SARS-CoV-1, 24 hpi
Ingenuity Canonical Pathways	Molecules
IL-17 Signaling	CCL22,IL12A,RASD1
MSP-RON Signaling In Macrophages Pathway	IL12A,RASD1
Differential Regulation of Cytokine Production in Macrophages and T Helper Cells by IL-17A and IL-17F	IL12A
HMGB1 Signaling	IL12A,RASD1			Molecules
Differential Regulation of Cytokine Production in Intestinal Epithelial Cells by IL-17A and IL-17F	IL12A			CCL22
Airway Inflammation in Asthma	IL12A			IL12A
Mechanisms of Viral Exit from Host Cells	SH3GL3			RASD1
UVC-Induced MAPK Signaling	RASD1			SH3GL3
Role of Cytokines in Mediating Communication between Immune Cells	IL12A			ZBP1
MSP-RON Signaling Pathway	IL12A			SCNN1B
IL-2 Signaling	RASD1			BST2
Activation of IRF by Cytosolic Pattern Recognition Receptors	ZBP1
Role of JAK1 and JAK3 in γc Cytokine Signaling	RASD1
GM-CSF Signaling	RASD1
NF-κB Activation by Viruses	RASD1
Toll-like Receptor Signaling	IL12A
IL-3 Signaling	RASD1
Chemokine Signaling	RASD1
Role of MAPK Signaling in the Pathogenesis of Influenza	RASD1
JAK/STAT Signaling	RASD1
FcγRIIB Signaling in B Lymphocytes	RASD1
LPS-stimulated MAPK Signaling	RASD1
Role of Hypercytokinemia/hyperchemokinemia in the Pathogenesis of Influenza	IL12A
Crosstalk between Dendritic Cells and Natural Killer Cells	IL12A
IL-4 Signaling	RASD1
TGF-β Signaling	RASD1
UVA-Induced MAPK Signaling	RASD1
Virus Entry via Endocytic Pathways	RASD1
Role of MAPK Signaling in Promoting the Pathogenesis of Influenza	RASD1
Airway Pathology in Chronic Obstructive Pulmonary Disease	IL12A
Th1 Pathway	IL12A
14-3-3-mediated Signaling	RASD1
IL-6 Signaling	RASD1
CCR3 Signaling in Eosinophils	RASD1
STAT3 Pathway	RASD1
IL-12 Signaling and Production in Macrophages	IL12A
Th2 Pathway	IL12A
PI3K Signaling in B Lymphocytes	RASD1
Role of Pattern Recognition Receptors in Recognition of Bacteria and Viruses	IL12A
Necroptosis Signaling Pathway	ZBP1
Aldosterone Signaling in Epithelial Cells	SCNN1B
CXCR4 Signaling	RASD1
Th1 and Th2 Activation Pathway	IL12A
T Cell Exhaustion Signaling Pathway	IL12A,RASD1
Acute Phase Response Signaling	RASD1
Pulmonary Healing Signaling Pathway	RASD1
PI3K/AKT Signaling	RASD1
ID1 Signaling Pathway	RASD1
Coronavirus Pathogenesis Pathway	BST2
HIF1α Signaling	RASD1
IL-8 Signaling	RASD1
CLEAR Signaling Pathway	RASD1
Pulmonary Fibrosis Idiopathic Signaling Pathway	RASD1
Regulation of IL-2 Expression in Activated and Anergic T Lymphocytes	RASD1
T Helper Cell Differentiation	IL12A
Th17 Activation Pathway	IL12A
Altered T Cell and B Cell Signaling in Rheumatoid Arthritis	IL12A
IL-15 Signaling	RASD1
Role of NFAT in Regulation of the Immune Response	RASD1
Dendritic Cell Maturation	IL12A
Communication between Innate and Adaptive Immune Cells	IL12A
PKCθ Signaling in T Lymphocytes	RASD1
B Cell Receptor Signaling	RASD1
NF-κB Signaling	RASD1
T Cell Receptor Signaling	RASD1

## Sheet: 48 hpi
SARS-CoV-2 vs SARS-CoV-1, 48 hpi
Ingenuity Canonical Pathways	Molecules
Interferon Signaling	IFITM1, IFITM2, SOCS1
Granulocyte Adhesion and Diapedesis	ACKR4, CCL28, CXCL11, MMP13			Molecules	CASP1
Agranulocyte Adhesion and Diapedesis	ACKR4, CCL28, CXCL11, MMP13			IFITM1	GRM2
MSP-RON Signaling In Macrophages Pathway	CREB3L1, KLK5, SOCS1			IFITM2	HSPA6
Coronavirus Replication Pathway	IFITM1, IFITM2			SOCS1	RTEL1
Role of IL-17F in Allergic Inflammatory Airway Diseases	CREB3L1, MMP13			ACKR4	TERT
Role of Macrophages, Fibroblasts and Endothelial Cells in Rheumatoid Arthritis	CREB3L1, MMP13, SOCS1, TNFSF13B			CCL28	HPX
Netrin Signaling	CACNA1I, CACNA2D4			CXCL11	BST2
GNRH Signaling	CACNA1I, CACNA2D4, CREB3L1			MMP13	ZBP1
FcγRIIB Signaling in B Lymphocytes	CACNA1I, CACNA2D4			CREB3L1	PLA1A
Inflammasome pathway	CASP1			KLK5	PTGES
G Beta Gamma Signaling	CACNA1I, CACNA2D4			TNFSF13B	LMO2
Synaptic Long Term Potentiation	CREB3L1, GRM2			CACNA1I	ATP6V1B1
GABA Receptor Signaling	CACNA1I, CACNA2D4			CACNA2D4	SOX7
Role of PKR in Interferon Induction and Antiviral Response	CASP1, HSPA6
Role of JAK family kinases in IL-6-type Cytokine Signaling	SOCS1
IL-17A Signaling in Gastric Cells	CXCL11
Role of JAK1, JAK2 and TYK2 in Interferon Signaling	SOCS1
Pulmonary Fibrosis Idiopathic Signaling Pathway	MMP13, RTEL1, TERT
Role of Pattern Recognition Receptors in Recognition of Bacteria and Viruses	CASP1, TNFSF13B
Role of JAK2 in Hormone-like Cytokine Signaling	SOCS1
Acute Phase Response Signaling	HPX, SOCS1
IL-17 Signaling	MMP13, TNFSF13B
B Cell Activating Factor Signaling	TNFSF13B
Coronavirus Pathogenesis Pathway	BST2, CASP1
HIF1α Signaling	HSPA6, MMP13
PFKFB4 Signaling Pathway	CREB3L1
Role of IL-17A in Arthritis	MMP13
IL-2 Signaling	SOCS1
Activation of IRF by Cytosolic Pattern Recognition Receptors	ZBP1
WNT/Ca+ pathway	CREB3L1
Phospholipases	PLA1A
Eicosanoid Signaling	PTGES
Role of JAK1 and JAK3 in γc Cytokine Signaling	SOCS1
TREM1 Signaling	CASP1
IL-7 Signaling Pathway	SOCS1
BEX2 Signaling Pathway	LMO2
CLEAR Signaling Pathway	ATP6V1B1, CREB3L1
JAK/STAT Signaling	SOCS1
BAG2 Signaling Pathway	HSPA6
Role of Hypercytokinemia/hyperchemokinemia in the Pathogenesis of Influenza	CASP1
FGF Signaling	CREB3L1
IL-4 Signaling	SOCS1
Neuroinflammation Signaling Pathway	CASP1, CREB3L1
IGF-1 Signaling	SOCS1
IL-13 Signaling Pathway	SOCS1
Airway Pathology in Chronic Obstructive Pulmonary Disease	TNFSF13B
Sphingosine-1-phosphate Signaling	CASP1
NGF Signaling	CREB3L1
Th1 Pathway	SOCS1
IL-6 Signaling	SOCS1
STAT3 Pathway	SOCS1
Phagosome Maturation	ATP6V1B1
HMGB1 Signaling	TNFSF13B
Th1 and Th2 Activation Pathway	SOCS1
WNT/β-catenin Signaling	SOX7
Leukocyte Extravasation Signaling	MMP13
Hepatic Fibrosis / Hepatic Stellate Cell Activation	MMP13
Pulmonary Healing Signaling Pathway	MMP13
Natural Killer Cell Signaling	HSPA6
CCR5 Signaling in Macrophages	CACNA1I, CACNA2D4
ILK Signaling	CREB3L1
Ephrin Receptor Signaling	CREB3L1
PKCθ Signaling in T Lymphocytes	CACNA1I, CACNA2D4
AMPK Signaling	CREB3L1
Protein Ubiquitination Pathway	HSPA6
Dendritic Cell Maturation	CREB3L1
Communication between Innate and Adaptive Immune Cells	TNFSF13B
Altered T Cell and B Cell Signaling in Rheumatoid Arthritis	TNFSF13B
Protein Kinase A Signaling	CREB3L1
B Cell Receptor Signaling	CREB3L1
NF-κB Signaling	TNFSF13B
Phagosome Formation	ACKR4, GRM2
Systemic Lupus Erythematosus In T Cell Signaling Pathway	CASP1, CREB3L1
Systemic Lupus Erythematosus In B Cell Signaling Pathway	TNFSF13B

## Sheet: Overlapping Genes
24- and 48-hpi
BST2
ZBP1
